# Supplementary material for: Root-Associated Entomopathogenic Fungi Modulate Their Host Plant’s Photosystem II Photochemistry and Response to Herbivorous Insects
Source: Molecules. 2021 Dec 29;27(1):207. doi: 10.3390/molecules27010207 (PMC8746981; doi:10.3390/molecules27010207)
Supplement: Supplementary file 1 [file molecules-27-00207-s001.zip]

Archive with 1 entries (1 files):
- molecules-1496080-supplementary.pdf
